# Supplementary material for: Feasible supply of steel and cement within a carbon budget is likely to fall short of expected global demand
Source: Nat Commun. 2023 Nov 30;14:7895. doi: 10.1038/s41467-023-43684-3 (PMC10689810; doi:10.1038/s41467-023-43684-3)
Supplement: Supplementary file 3 — Source Data [file 41467_2023_43684_MOESM3_ESM.xlsx]

## Sheet: Fig1_a
Mt-CO2/yr	Steel	Cement
IEA (2023)	1	0
IEA (2020)	0	0
IEA (2017)	0.8	0
IEA (2015)	13.5874	0
IEA (2014)	19.2464	6.43436
IEA (2012)	26.1494	17.2912
IEA (2010)	142.734	51.8519

## Sheet: Fig1_b
Mt-CO2/yr	Steel	Cement
IEA (2023)	670	1355
IEA (2020)	388.236	1074.32
IEA (2017)	701.055	1075.45
IEA (2015)	700.081	616.413
IEA (2014)	879.449	720.269
IEA (2012)	502.874	579.832
IEA (2010)	1003.46	664.646

## Sheet: Fig1_c
Mt-CO2/yr	min_steel	min_cement	max_steel	max_cement
2010	0	0	0	0
2011	0	0	0	0
2012	0	0	0	0
2013	0	0	0	0
2014	0	0	0	0
2015	0	0	0	0
2016	0	0	0	0
2017	0	0	0	0
2018	0	0	0	0
2019	0	0	0	0
2020	0	0	0	0
2021	0	0	0	0
2022	0.9	0	23.1034	46.7241
2023	1.3875	1.7375	46.2069	93.4483
2024	1.875	3.475	69.3103	140.172
2025	2.3625	5.2125	92.4138	186.897
2026	2.85	6.95	115.517	233.621
2027	3.3375	8.6875	138.621	280.345
2028	3.825	10.425	161.724	327.069
2029	4.3125	12.1625	184.828	373.793
2030	4.8	13.9	207.931	420.517
2031	5.2875	15.6375	231.034	467.241
2032	5.775	17.375	254.138	513.966
2033	6.2625	19.1125	277.241	560.69
2034	6.75	20.85	300.345	607.414
2035	7.2375	22.5875	323.448	654.138
2036	7.725	24.325	346.552	700.862
2037	8.2125	26.0625	369.655	747.586
2038	8.7	27.8	392.759	794.31
2039	9.1875	29.5375	415.862	841.034
2040	9.675	31.275	438.966	887.759
2041	10.1625	33.0125	462.069	934.483
2042	10.65	34.75	485.172	981.207
2043	11.1375	36.4875	508.276	1027.93
2044	11.625	38.225	531.379	1074.66
2045	12.1125	39.9625	554.483	1121.38
2046	12.6	41.7	577.586	1168.1
2047	13.0875	43.4375	600.69	1214.83
2048	13.575	45.175	623.793	1261.55
2049	14.0625	46.9125	646.897	1308.28
2050	14.55	48.65	670	1355

## Sheet: Fig1_d
PWh/yr	IEA (2023)	IEA (2020)	IEA (2017)	IEA (2016)	IEA (2015)	IEA (2012)	IEA (2010)		g-CO2/kWh	IEA (2023)	IEA (2020)	IEA (2017)	IEA (2016)	IEA (2015)	IEA (2012)	IEA (2010)
2010	20.9204	20.9204	20.9204	20.9204	20.9204	20.9204	20.9204		2010	480.047	480.047	480.047	480.047	480.047	480.047	480.047
2011	21.641	21.641	21.641	21.641	21.641	21.641	21.641		2011	486.242	486.242	486.242	486.242	486.242	486.242	486.242
2012	22.1564	22.1564	22.1564	22.1564	22.1564	22.1564	22.1564		2012	484.781	484.781	484.781	484.781	484.781	484.781	484.781
2013	22.8002	22.8002	22.8002	22.8002	22.8002	22.8002	22.8002		2013	484.799	484.799	484.799	484.799	484.799	484.799	484.799
2014	23.4103	23.4103	23.4103	23.4103	23.4103	23.4103	23.4103		2014	480.885	480.885	480.885	480.885	480.885	480.885	480.885
2015	23.6578	23.6578	23.6578	23.6578	23.6578	23.6578	23.6578		2015	471.755	471.755	471.755	471.755	471.755	471.755	471.755
2016	24.2924	24.2924	24.2924	24.2924	24.2924	24.2924	24.2924		2016	465.364	465.364	465.364	465.364	465.364	465.364	465.364
2017	25.0244	25.0244	25.0244	25.0244	25.0244	25.0244	25.0244		2017	461.96	461.96	461.96	461.96	461.96	461.96	461.96
2018	26.0183	26.0183	26.0183	26.0183	26.0183	26.0183	26.0183		2018	459.098	459.098	459.098	459.098	459.098	459.098	459.098
2019	26.3689	26.3689	26.3689	26.3689	26.3689	26.3689	26.3689		2019	448.717	448.717	448.717	448.717	448.717	448.717	448.717
2020	26.2556	26.2556	26.2556	26.2556	26.2556	26.2556	26.2556		2020	436.848	436.848	436.848	436.848	436.848	436.848	436.848
2021	27.7828	27.7828	27.7828	27.7828	27.7828	27.7828	27.7828		2021	441.971	441.971	441.971	441.971	441.971	441.971	441.971
2022	29.2308	28.5639	28.2932	28.2326	28.1731	28.2365	28.1812		2022	418.709	427.173	427.989	428.007	428.041	428.8	429.092
2023	30.6789	29.345	28.8037	28.6824	28.5634	28.6902	28.5796		2023	395.448	412.374	414.007	414.042	414.111	415.628	416.213
2024	32.1269	30.1261	29.3142	29.1321	28.9537	29.1439	28.9781		2024	372.186	397.575	400.025	400.078	400.181	402.457	403.333
2025	33.5749	30.9072	29.8246	29.5819	29.344	29.5976	29.3765		2025	348.925	382.777	386.044	386.113	386.251	389.285	390.454
2026	35.023	31.6883	30.3351	30.0317	29.7343	30.0513	29.7749		2026	325.663	367.978	372.062	372.149	372.321	376.114	377.575
2027	36.471	32.4694	30.8455	30.4815	30.1247	30.505	30.1733		2027	302.401	353.179	358.08	358.184	358.391	362.943	364.696
2028	37.919	33.2505	31.356	30.9313	30.515	30.9587	30.5718		2028	279.14	338.381	344.098	344.219	344.461	349.771	351.816
2029	39.3671	34.0316	31.8664	31.3811	30.9053	31.4124	30.9702		2029	255.878	323.582	330.116	330.255	330.531	336.6	338.937
2030	40.8151	34.8127	32.3769	31.8309	31.2956	31.8661	31.3686		2030	232.616	308.784	316.134	316.29	316.601	323.428	326.058
2031	42.2631	35.5938	32.8874	32.2806	31.6859	32.3198	31.767		2031	209.355	293.985	302.152	302.326	302.671	310.257	313.179
2032	43.7112	36.3749	33.3978	32.7304	32.0762	32.7735	32.1655		2032	186.093	279.186	288.17	288.361	288.741	297.086	300.299
2033	45.1592	37.156	33.9083	33.1802	32.4665	33.2273	32.5639		2033	162.831	264.388	274.188	274.397	274.811	283.914	287.42
2034	46.6072	37.9371	34.4187	33.63	32.8568	33.681	32.9623		2034	139.57	249.589	260.206	260.432	260.881	270.743	274.541
2035	48.0553	38.7182	34.9292	34.0798	33.2471	34.1347	33.3608		2035	116.308	234.791	246.225	246.468	246.951	257.571	261.662
2036	49.5033	39.4992	35.4396	34.5296	33.6375	34.5884	33.7592		2036	93.0466	219.992	232.243	232.503	233.021	244.4	248.782
2037	50.9513	40.2803	35.9501	34.9793	34.0278	35.0421	34.1576		2037	69.7849	205.193	218.261	218.539	219.091	231.228	235.903
2038	52.3994	41.0614	36.4606	35.4291	34.4181	35.4958	34.556		2038	46.5233	190.395	204.279	204.574	205.16	218.057	223.024
2039	53.8474	41.8425	36.971	35.8789	34.8084	35.9495	34.9545		2039	23.2616	175.596	190.297	190.61	191.23	204.886	210.145
2040	55.2955	42.6236	37.4815	36.3287	35.1987	36.4032	35.3529		2040	0	160.798	176.315	176.645	177.3	191.714	197.265
2041	56.7435	43.4047	37.9919	36.7785	35.589	36.8569	35.7513		2041	0	145.999	162.333	162.681	163.37	178.543	184.386
2042	58.1915	44.1858	38.5024	37.2283	35.9793	37.3106	36.1497		2042	0	131.2	148.351	148.716	149.44	165.371	171.507
2043	59.6396	44.9669	39.0128	37.6781	36.3696	37.7643	36.5482		2043	0	116.402	134.369	134.752	135.51	152.2	158.628
2044	61.0876	45.748	39.5233	38.1278	36.7599	38.218	36.9466		2044	0	101.603	120.388	120.787	121.58	139.029	145.748
2045	62.5356	46.5291	40.0338	38.5776	37.1502	38.6717	37.345		2045	0	86.8044	106.406	106.823	107.65	125.857	132.869
2046	63.9837	47.3102	40.5442	39.0274	37.5406	39.1254	37.7434		2046	0	72.0058	92.4237	92.8581	93.7202	112.686	119.99
2047	65.4317	48.0913	41.0547	39.4772	37.9309	39.5791	38.1419		2047	0	57.2072	78.4418	78.8936	79.7901	99.5143	107.111
2048	66.8797	48.8724	41.5651	39.927	38.3212	40.0328	38.5403		2048	0	42.4086	64.46	64.929	65.8601	86.3428	94.2315
2049	68.3278	49.6535	42.0756	40.3768	38.7115	40.4865	38.9387		2049	0	27.61	50.4781	50.9645	51.93	73.1714	81.3523
2050	69.7758	50.4346	42.5861	40.8265	39.1018	40.9402	39.3371		2050	0	12.8114	36.4962	37	38	60	68.473

## Sheet: Fig1_e
PWh/yr	min	max
2010	20.9204	20.9204
2011	21.641	21.641
2012	22.1564	22.1564
2013	22.8002	22.8002
2014	23.4103	23.4103
2015	23.6578	23.6578
2016	24.2924	24.2924
2017	25.0244	25.0244
2018	26.0183	26.0183
2019	26.3689	26.3689
2020	26.2556	26.2556
2021	27.7828	27.7828
2022	28.1731	29.2308
2023	28.5634	30.6789
2024	28.9537	32.1269
2025	29.344	33.5749
2026	29.7343	35.023
2027	30.1247	36.471
2028	30.515	37.919
2029	30.9053	39.3671
2030	31.2956	40.8151
2031	31.6859	42.2631
2032	32.0762	43.7112
2033	32.4665	45.1592
2034	32.8568	46.6072
2035	33.2471	48.0553
2036	33.6375	49.5033
2037	34.0278	50.9513
2038	34.4181	52.3994
2039	34.8084	53.8474
2040	35.1987	55.2955
2041	35.589	56.7435
2042	35.9793	58.1915
2043	36.3696	59.6396
2044	36.7599	61.0876
2045	37.1502	62.5356
2046	37.5406	63.9837
2047	37.9309	65.4317
2048	38.3212	66.8797
2049	38.7115	68.3278
2050	39.1018	69.7758

## Sheet: Fig1_f
g-CO2/kWh	min	max
2010	480.047	480.047
2011	486.242	486.242
2012	484.781	484.781
2013	484.799	484.799
2014	480.885	480.885
2015	471.755	471.755
2016	465.364	465.364
2017	461.96	461.96
2018	459.098	459.098
2019	448.717	448.717
2020	436.848	436.848
2021	441.971	441.971
2022	418.709	429.092
2023	395.448	416.213
2024	372.186	403.333
2025	348.925	390.454
2026	325.663	377.575
2027	302.401	364.696
2028	279.14	351.816
2029	255.878	338.937
2030	232.616	326.058
2031	209.355	313.179
2032	186.093	300.299
2033	162.831	287.42
2034	139.57	274.541
2035	116.308	261.662
2036	93.0466	248.782
2037	69.7849	235.903
2038	46.5233	223.024
2039	23.2616	210.145
2040	0	197.265
2041	0	184.386
2042	0	171.507
2043	0	158.628
2044	0	145.748
2045	0	132.869
2046	0	119.99
2047	0	107.111
2048	0	94.2315
2049	0	81.3523
2050	0	68.473

## Sheet: Fig2_a
Mt/yr	0.02	0.05	0.1	0.25	0.5	0.75	0.9	0.95	0.98
2010	1435.25	1435.25	1435.25	1435.25	1435.25	1435.25	1435.25	1435.25	1435.25
2011	1539.86	1539.86	1539.86	1539.86	1539.86	1539.86	1539.86	1539.86	1539.86
2012	1562.33	1562.33	1562.33	1562.33	1562.33	1562.33	1562.33	1562.33	1562.33
2013	1652.33	1652.33	1652.33	1652.33	1652.33	1652.33	1652.33	1652.33	1652.33
2014	1674	1674	1674	1674	1674	1674	1674	1674	1674
2015	1625.14	1625.14	1625.14	1625.14	1625.14	1625.14	1625.14	1625.14	1625.14
2016	1622.98	1622.98	1622.98	1622.98	1622.98	1622.98	1622.98	1622.98	1622.98
2017	1724.66	1724.66	1724.66	1724.66	1724.66	1724.66	1724.66	1724.66	1724.66
2018	1828.55	1828.55	1828.55	1828.55	1828.55	1828.55	1828.55	1828.55	1828.55
2019	1877.37	1877.37	1877.37	1877.37	1877.37	1877.37	1877.37	1877.37	1877.37
2020	1881.36	1881.36	1881.36	1881.36	1881.36	1881.36	1881.36	1881.36	1881.36
2021	1953.3	1953.3	1953.3	1953.3	1953.3	1953.3	1953.3	1953.3	1953.3
2022	1968.15	1972.1	1975.88	1980.2	1982.69	1984.99	1986.88	1987.56	1988.47
2023	1979.34	1987.26	1994.76	1999.62	2003.97	2008.47	2011.94	2013.57	2015.25
2024	1975.36	1978.45	1981.24	1985.98	1991.44	1997.33	2002.04	2004.42	2006.82
2025	1935.37	1938.19	1941.59	1947.47	1954.69	1962.24	1968.23	1971.42	1974.65
2026	1877.15	1880.78	1884.98	1892.78	1902	1911.55	1919.26	1923.22	1927.65
2027	1810.12	1814.42	1819.71	1829.33	1840.52	1852.13	1861.77	1866.8	1872.44
2028	1739.21	1744.27	1750.82	1762.04	1775.6	1788.87	1800.49	1806.98	1813.69
2029	1668.03	1674.02	1681.53	1694.84	1710.56	1726.27	1739.67	1747.62	1755.23
2030	1599.31	1606.38	1614.93	1630.24	1648.22	1666.33	1681.57	1690.66	1699.77
2031	1534.81	1543.03	1552.75	1570.04	1590.25	1611.12	1628.36	1638.64	1649.08
2032	1475.87	1485.34	1495.99	1515.32	1538.26	1561.56	1580.66	1592.52	1604.53
2033	1423.38	1433.98	1445.78	1466.96	1492.68	1518.66	1540.16	1553.5	1566.91
2034	1377.8	1389.64	1402.25	1426.06	1453.97	1482.95	1506.71	1521.8	1536.64
2035	1339.2	1352.1	1365.96	1391.95	1422.51	1454.63	1481.02	1497.5	1513.63
2036	1307.53	1321.35	1336.4	1365.24	1398.42	1434.11	1463.37	1480.77	1498.64
2037	1282.62	1297.32	1314.12	1344.97	1381.48	1420.65	1451.79	1471.07	1491.02
2038	1264.19	1279.76	1298.49	1331.64	1371.19	1413.18	1447.45	1468.62	1490.9
2039	1251.89	1268.32	1289.27	1324.52	1367.3	1412.14	1450.06	1472.85	1496.84
2040	1245.32	1262.74	1285.72	1323.22	1369.12	1417.4	1458.33	1482.58	1509.12
2041	1242.51	1261.49	1285.78	1325.93	1374.75	1425.97	1470	1494.16	1520.88
2042	1244.56	1264.59	1289.31	1333.27	1384.17	1439.65	1485.98	1507.3	1540.87
2043	1246.25	1269.73	1294.98	1344.68	1397.54	1455.87	1500.94	1525.77	1561.45
2044	1244.28	1275.72	1304.27	1357.47	1415.42	1474.55	1523.33	1549.36	1581.81
2045	1235.76	1280.68	1315.82	1373.47	1432.72	1494.87	1547.75	1574.85	1602.99
2046	1232.22	1289.85	1331.42	1393.03	1455.92	1520.5	1573.91	1605.76	1630.4
2047	1229.53	1294.99	1340.07	1413.42	1482.07	1547.01	1602.74	1635.19	1661.44
2048	1238.06	1299.38	1350.87	1434.19	1506.18	1577.18	1634.98	1670.56	1693.78
2049	1243.81	1305.04	1364.06	1454.08	1533	1608.18	1670.26	1704.32	1731.96
2050	1251.08	1309.36	1369.14	1473.7	1559.95	1638.26	1701.2	1738.21	1765.02

## Sheet: Fig2_b
Mt/yr	0.02	0.05	0.1	0.25	0.5	0.75	0.9	0.95	0.98
2010	3280	3280	3280	3280	3280	3280	3280	3280	3280
2011	3634	3634	3634	3634	3634	3634	3634	3634	3634
2012	3821	3821	3821	3821	3821	3821	3821	3821	3821
2013	4034	4034	4034	4034	4034	4034	4034	4034	4034
2014	4150	4150	4150	4150	4150	4150	4150	4150	4150
2015	4071	4071	4071	4071	4071	4071	4071	4071	4071
2016	4153	4153	4153	4153	4153	4153	4153	4153	4153
2017	4083	4083	4083	4083	4083	4083	4083	4083	4083
2018	4282	4282	4282	4282	4282	4282	4282	4282	4282
2019	4294	4294	4294	4294	4294	4294	4294	4294	4294
2020	4190	4190	4190	4190	4190	4190	4190	4190	4190
2021	4270	4270	4270	4270	4270	4270	4270	4270	4270
2022	4325.85	4334.58	4344.45	4353.31	4366.58	4384.74	4400.77	4407.01	4412.57
2023	4382.82	4393.67	4400.79	4416.44	4444.62	4479.75	4511.21	4523.03	4531.96
2024	4339.34	4346.66	4356.73	4389.89	4439.55	4486.58	4525.65	4541.11	4553.19
2025	4205.72	4215.83	4229.38	4274.66	4346.18	4426.17	4473.7	4488.24	4505.43
2026	4019.14	4032.68	4048.58	4107.14	4198.16	4300.53	4363.25	4380.39	4404.02
2027	3798.31	3815.51	3834.24	3906.16	4017.73	4143.01	4219.91	4240.98	4268.76
2028	3557.41	3578.69	3600.89	3685.92	3818.95	3967.9	4058.47	4085.03	4116.45
2029	3307.45	3331.56	3358.88	3457.69	3612.61	3786.26	3891.7	3923.01	3957.99
2030	3057.81	3084.58	3116.04	3229.24	3406.35	3606.26	3726.78	3762.64	3801.58
2031	2798.94	2829.92	2864.13	2991.99	3192.18	3418.38	3553.25	3594.84	3637.74
2032	2550.39	2587.28	2623.71	2764.97	2989.66	3242.86	3393.06	3441.03	3487.48
2033	2315.15	2355.96	2395.18	2552.3	2801.82	3081.91	3249.66	3303.51	3354.55
2034	2096.56	2138.45	2182.04	2355.8	2630.98	2938.87	3122.73	3183.9	3239.87
2035	1893.8	1938.1	1986.18	2174.6	2478.41	2814.74	3016.15	3083.16	3144.28
2036	1704.89	1753.29	1805.79	2012.4	2343.34	2709.37	2928.67	3002.05	3068.13
2037	1535.05	1585.27	1641.07	1867.08	2225.08	2622.9	2860.2	2939.93	3011.34
2038	1380.91	1432.05	1493.45	1737.64	2125.2	2554.05	2810.35	2896.53	2973.13
2039	1241.7	1292.22	1361.13	1624.44	2041.79	2502.61	2778.51	2871.26	2953.53
2040	1112.72	1168.23	1242.95	1525.29	1974.06	2467.89	2763.93	2863.39	2952.05
2041	997.744	1059.97	1137.27	1439.13	1920.12	2447.63	2763.1	2870.63	2960.64
2042	896.595	963.404	1045.06	1365.47	1881.04	2443.68	2780.38	2895.21	2991.94
2043	805.393	874.657	963.446	1299.13	1854.93	2453.77	2812.39	2934.75	3026.99
2044	725.44	795.537	893.203	1248.81	1839.74	2475.27	2858.3	2985.95	3078.15
2045	654.888	725.758	833.091	1205.02	1833.11	2511.1	2917.31	3048.64	3140.27
2046	592.84	665.294	781.875	1172.17	1837.14	2551.69	2981.61	3124.91	3221.98
2047	538.488	615.233	738.734	1146.47	1850.53	2605.5	3057.56	3205.97	3312.77
2048	491.084	572.241	702.716	1129.02	1873.15	2663.95	3143.85	3297.74	3404.35
2049	449.935	535.626	670.476	1119.5	1900.55	2730.93	3237.35	3403.32	3505.57
2050	413.819	504.742	644.3	1117.56	1940.2	2805.42	3341.27	3519.66	3615.8

## Sheet: Fig2_c
Mt/yr	0.02	0.05	0.1	0.25	0.5	0.75	0.9	0.95	0.98
2010	1435.25	1435.25	1435.25	1435.25	1435.25	1435.25	1435.25	1435.25	1435.25
2011	1539.86	1539.86	1539.86	1539.86	1539.86	1539.86	1539.86	1539.86	1539.86
2012	1562.33	1562.33	1562.33	1562.33	1562.33	1562.33	1562.33	1562.33	1562.33
2013	1652.33	1652.33	1652.33	1652.33	1652.33	1652.33	1652.33	1652.33	1652.33
2014	1674	1674	1674	1674	1674	1674	1674	1674	1674
2015	1625.14	1625.14	1625.14	1625.14	1625.14	1625.14	1625.14	1625.14	1625.14
2016	1622.98	1622.98	1622.98	1622.98	1622.98	1622.98	1622.98	1622.98	1622.98
2017	1724.66	1724.66	1724.66	1724.66	1724.66	1724.66	1724.66	1724.66	1724.66
2018	1828.55	1828.55	1828.55	1828.55	1828.55	1828.55	1828.55	1828.55	1828.55
2019	1877.37	1877.37	1877.37	1877.37	1877.37	1877.37	1877.37	1877.37	1877.37
2020	1881.36	1881.36	1881.36	1881.36	1881.36	1881.36	1881.36	1881.36	1881.36
2021	1953.3	1953.3	1953.3	1953.3	1953.3	1953.3	1953.3	1953.3	1953.3
2022	1967.95	1972.29	1976.21	1980.49	1982.74	1985.09	1986.85	1987.74	1988.43
2023	1985.19	1993.8	2001.61	2012.94	2018.25	2023.17	2026.89	2028.82	2030.34
2024	1997.11	2009.95	2021.61	2034.64	2041.69	2048.84	2054.42	2057.33	2059.73
2025	2004.58	2021.59	2036.51	2046.48	2055.03	2064.25	2071.81	2075.67	2078.93
2026	2008.23	2029.47	2039.82	2049.77	2060.52	2071.65	2080.85	2085.91	2090.19
2027	2008.68	2028.41	2035.83	2046.97	2059.02	2072.8	2083.19	2089.39	2094.77
2028	2006.59	2019.17	2026.21	2038.39	2052.56	2068.5	2080.79	2087.91	2094.4
2029	1997.01	2004.5	2012.53	2026.43	2042.48	2060.34	2074.84	2083.13	2090.49
2030	1979.63	1988.28	1996.39	2011.19	2029.49	2049.7	2066.49	2076.15	2084.22
2031	1959.09	1968.51	1978.4	1994.16	2015.15	2037.51	2056.47	2067.69	2076.61
2032	1939.84	1947.56	1958.45	1977.25	1999.69	2025.3	2045.99	2058.64	2069.08
2033	1917.9	1926.45	1938.64	1959.46	1984.11	2013.28	2035.3	2049.8	2061.74
2034	1895.72	1905.86	1919.02	1941.83	1969.28	2001.26	2025.59	2042.03	2054.95
2035	1874.45	1885.5	1900.53	1925.27	1955.27	1990.66	2017.09	2035.63	2049.54
2036	1854.53	1866.81	1883.04	1910.2	1942.8	1981.28	2010.44	2031.18	2045.62
2037	1836.3	1849.99	1867.48	1897.4	1932.6	1974.07	2006.17	2029.13	2045.19
2038	1820.01	1834.95	1854.29	1886.11	1924.16	1969.61	2005.39	2029.47	2046.75
2039	1805.65	1821.87	1843.42	1877.36	1918.48	1967.84	2006.05	2032.64	2051.24
2040	1793.61	1810.96	1835.05	1870.97	1915.39	1968.24	2010.21	2038.79	2059.51
2041	1782.45	1800.96	1827.81	1865.78	1912.64	1969.97	2014.82	2045.88	2066.02
2042	1773.77	1793.78	1821.87	1863.25	1912.94	1972.53	2019.44	2046.03	2071.68
2043	1767.6	1789.5	1816.34	1862.98	1914.1	1977.7	2027.3	2053.6	2078.64
2044	1763.9	1787.81	1815.27	1862.25	1915.98	1983.53	2032.71	2060.24	2090.21
2045	1762.63	1786.59	1816.78	1864.6	1922.61	1989.36	2045.66	2073	2104.39
2046	1763.69	1788.35	1817.8	1867.09	1930.07	1997.01	2057.04	2084.8	2115.6
2047	1767.16	1791.31	1821.69	1870	1939.18	2010.25	2069.23	2101.43	2129.64
2048	1768.17	1795.44	1826.12	1875.22	1948.77	2025.24	2084.7	2115.87	2150.17
2049	1770.52	1802.48	1829.61	1884.04	1960.25	2039.4	2104.63	2132.53	2170.54
2050	1773.69	1808.96	1836.29	1894.64	1972.4	2056.46	2124.54	2155.56	2189.17

## Sheet: Fig2_d
Mt/yr	0.02	0.05	0.1	0.25	0.5	0.75	0.9	0.95	0.98
2010	3280	3280	3280	3280	3280	3280	3280	3280	3280
2011	3634	3634	3634	3634	3634	3634	3634	3634	3634
2012	3821	3821	3821	3821	3821	3821	3821	3821	3821
2013	4034	4034	4034	4034	4034	4034	4034	4034	4034
2014	4150	4150	4150	4150	4150	4150	4150	4150	4150
2015	4071	4071	4071	4071	4071	4071	4071	4071	4071
2016	4153	4153	4153	4153	4153	4153	4153	4153	4153
2017	4083	4083	4083	4083	4083	4083	4083	4083	4083
2018	4282	4282	4282	4282	4282	4282	4282	4282	4282
2019	4294	4294	4294	4294	4294	4294	4294	4294	4294
2020	4190	4190	4190	4190	4190	4190	4190	4190	4190
2021	4270	4270	4270	4270	4270	4270	4270	4270	4270
2022	4324.77	4333.8	4343.72	4353.14	4366.44	4385.81	4402.08	4407.88	4413.47
2023	4380.68	4398.8	4421.44	4449.73	4479.79	4517.3	4552.08	4563.92	4576.18
2024	4437.74	4464.68	4491.61	4520.44	4561.82	4622.34	4672.29	4690.49	4707.94
2025	4495.99	4515.39	4531.89	4569.1	4626.89	4703.08	4763.86	4789.46	4811.61
2026	4508.82	4524.86	4546.79	4592.43	4663.2	4759.48	4833.22	4860.18	4889.33
2027	4485.23	4505.96	4531.01	4589.68	4685.15	4797.32	4883.3	4919.51	4944.35
2028	4436.32	4460.68	4490.53	4566.88	4697.13	4823.16	4924.47	4958.41	4984.56
2029	4370.71	4398.36	4433.19	4522.84	4685.96	4833.17	4947.72	4990.1	5013.69
2030	4291.35	4322.59	4362.27	4465.94	4659.56	4830.84	4954.37	5003.39	5029.59
2031	4181.61	4217.48	4261.2	4379.45	4597.17	4811.64	4937.94	4987.81	5015.46
2032	4063.22	4103.26	4152.61	4284.45	4527.96	4786.32	4911.2	4969.85	5002.15
2033	3938.48	3983.71	4038.5	4183.49	4454.25	4741.19	4880.52	4943.41	4979.2
2034	3810.47	3859.71	3920.07	4078.48	4377.48	4692.91	4857.46	4918.67	4955.87
2035	3679.6	3730.35	3798.23	3970.62	4299.28	4644.18	4824.24	4891.74	4934.46
2036	3547.23	3599.08	3674.39	3863.71	4221.05	4596.26	4792.3	4865.3	4911.97
2037	3414.49	3467.08	3550.73	3755.36	4143.29	4550.11	4762.81	4841.91	4892.26
2038	3282.38	3336.11	3428.21	3648.84	4066.53	4506.87	4736.83	4822.31	4876.41
2039	3151.46	3205.45	3306.29	3542.65	3992.48	4467.5	4715.3	4807.36	4865.36
2040	3021.82	3078.32	3186.77	3441.27	3923.09	4432.56	4699.02	4797.82	4859.93
2041	2894.74	2951.73	3070.98	3342.21	3858.31	4401.41	4685.26	4794.36	4860.82
2042	2770.67	2831.12	2959.27	3246.97	3794.15	4376.88	4677.5	4793.98	4864.88
2043	2647.53	2712.35	2845.71	3153.79	3737.64	4348.52	4680.1	4801.53	4879.48
2044	2524.87	2597.3	2739.53	3068.8	3684.04	4321.94	4689.04	4816.53	4883.75
2045	2407.73	2488.07	2635.88	2978.17	3636.94	4309.07	4694.62	4837.36	4913.28
2046	2286.97	2375.56	2534.79	2892.99	3598.42	4303.78	4713.8	4862.69	4948.86
2047	2173.59	2265.69	2442.11	2815.63	3564.45	4299.42	4736.19	4897.56	4975.04
2048	2071.69	2161.58	2351.84	2745.35	3533.65	4298.51	4756.7	4932.89	5008.95
2049	1974.1	2061.78	2261.28	2682.76	3509.24	4303.75	4793.5	4985	5066.95
2050	1880.84	1968.98	2174.65	2622.54	3487.35	4324.15	4838.46	5033.15	5119.58

[truncated: 9 more sheets: Fig3_a, Fig3_b, Fig3_c, Fig3_d, Fig4_a, Fig4_b, Fig5_a, Fig5_b, Fig6]
